# Supplementary material for: Effects of Empagliflozin on Sarcopenia Risk, Body Composition, and Muscle Strength in Type 2 Diabetes: A 24-Week Real-World Observational Study
Source: Medicina (Kaunas). 2025 Jun 26;61(7):1152. doi: 10.3390/medicina61071152 (PMC12299443; doi:10.3390/medicina61071152)
Supplement: Supplementary file 1 [file medicina-61-01152-s001.zip]

Archive with 1 entries (1 files):
- medicina-3690428-supplementary.pdf
